# Supplementary material for: Utilizing Short Interspersed Nuclear Element as a Genetic Marker for Pre-Harvest Sprouting in Wheat
Source: Plants (Basel). 2024 Oct 25;13(21):2981. doi: 10.3390/plants13212981 (PMC11548262; doi:10.3390/plants13212981)
Supplement: Supplementary file 1 [file plants-13-02981-s001.zip]

Archive with 1 entries (1 files):
- plants-3243504-supplementary.pdf
